# Supplementary material for: basicsynbio and the BASIC SEVA collection: software and vectors for an established DNA assembly method
Source: Synth Biol (Oxf). 2022 Oct 11;7(1):ysac023. doi: 10.1093/synbio/ysac023 (PMC9664905; doi:10.1093/synbio/ysac023)
Supplement: ysac023_Supp [file ysac023_supp.zip]

Archive with 1 entries (1 files):
- basicsynbio_Supplementary_Information.pdf
